# Supplementary material for: Human DCP1 is crucial for mRNA decapping and possesses paralog-specific gene regulating functions
Source: eLife. 2024 Nov 1;13:RP94811. doi: 10.7554/eLife.94811 (PMC11530239; doi:10.7554/eLife.94811)
Supplement: Figure 2—source data 7. [file elife-94811-fig2-data7.zip]

Archive with 3 entries (2 files):
- Figure 2-source data 7/
- Figure 2-source data 7/GFP-DCP2.tif
- Figure 2-source data 7/PNRC2.tif
