# Supplementary material for: Human DCP1 is crucial for mRNA decapping and possesses paralog-specific gene regulating functions
Source: eLife. 2024 Nov 1;13:RP94811. doi: 10.7554/eLife.94811 (PMC11530239; doi:10.7554/eLife.94811)
Supplement: Figure 3—source data 3. [file elife-94811-fig3-data3.zip]

Archive with 5 entries (4 files):
- Figure 3-source data 3/
- Figure 3-source data 3/DDX6.tif
- Figure 3-source data 3/edc3.tif
- Figure 3-source data 3/GFP.tif
- Figure 3-source data 3/Pat.tif
