# Supplementary material for: Human DCP1 is crucial for mRNA decapping and possesses paralog-specific gene regulating functions
Source: eLife. 2024 Nov 1;13:RP94811. doi: 10.7554/eLife.94811 (PMC11530239; doi:10.7554/eLife.94811)
Supplement: Figure 3—source data 5. [file elife-94811-fig3-data5.zip]

Archive with 3 entries (2 files):
- Figure 3-source data 5/
- Figure 3-source data 5/GFP.tif
- Figure 3-source data 5/HA-PNRC1.tif
